# Supplementary material for: Aqueous Artemisia herba-alba Asso Preparation as a Botanical Adjunct to Dapagliflozin: Enhanced Glycemic Control in Streptozotocin-Induced Diabetic Rats
Source: Pharmaceutics. 2026 Jul 22;18(7):900. doi: 10.3390/pharmaceutics18070900 (PMC13416393; doi:10.3390/pharmaceutics18070900)
Supplement: Supplementary file 1 [file pharmaceutics-18-00900-s001.zip]

Archive with 1 entries (1 files):
- pharmaceutics-4350009-supplementary.pdf
